# Supplementary material for: A Multi-Gene Model Effectively Predicts the Overall Prognosis of Stomach Adenocarcinomas With Large Genetic Heterogeneity Using Somatic Mutation Features
Source: Front Genet. 2020 Aug 26;11:940. doi: 10.3389/fgene.2020.00940 (PMC7479248; doi:10.3389/fgene.2020.00940)
Supplement: Supplementary file 8 [file Table_3.XLSX]

## Sheet: 工作表1
Gene	Good_Mut#	Good_Total	Poor_Mut#	Poor_Total	ebt.p	resampling test recurrence within top 50 (rank)	Associated with Cancer	Ref.
SPEG	9	40	0	40	0.0391297	51(1)	Unknown	NA
XYLT2	8	40	0	40	0.0560635	50(2)	Unknown	NA
OBSCN	12	40	2	40	0.0563582	47(3)	Cancer	Zhang L et al., 2019; Rajendran BK et al., 2017
RAI1	7	40	0	40	0.0807113	47(4)	Unknown	NA
RIMS2	7	40	0	40	0.0807113	44(5)	Cancer	Tabariès S et al., 2019
COL20A1	6	40	0	40	0.116862	33(11)	Cancer	Huang CC et al., 2013
COL5A2	6	40	0	40	0.116862	42(17)	Cancer (stomach)	Cao L et al., 2018; Miwa T et al., 2017; Sun H et al., 2016
CXXC1	6	40	0	40	0.116862	38(24)	Cancer	Cheray M et al., 2014; Derks S et al., 2009
DICER1	6	40	0	40	0.116862	43(21)	Cancer (stomach)	Kim J et al., 2019; Liao Y et al., 2018; Zheng ZH et al., 2007
FAM75D1	6	40	0	40	0.116862	40(18)	Unknown	NA
FMN2	6	40	0	40	0.116862	41(10)	Cancer	Skau CT et al.,2016; Yamada K et al., 2013
MSH3	6	40	0	40	0.116862	38(14)	Cancer (stomach)	Verma R et al.,2019; Kim HG et al., 2010
TNRC6A	6	40	0	40	0.116862	41(9)	Cancer (stomach)	Kim MS et al., 2010
ZBED4	6	40	0	40	0.116862	39(13)	Unknown	NA
ZNF609	6	40	0	40	0.116862	41(8)	Cancer	Xiong Y et al., 2019; Wu L et al., 2018; Wang S et al., 2018
ATM	8	40	1	40	0.121724	37(15)	Cancer (stomach)	Choi M et al., 2016; Huang DS et al., 2015
ZNF462	8	40	1	40	0.121724	34(26)	Cancer	Chen WY et al., 2012
MUC16	14	40	5	40	0.130105	25(58)	Cancer (stomach)	Li X et al.,2018; Smyth EC et.al, 2018
ABCB5	5	40	0	40	0.170173	29(39)	Cancer	Guo Q et al., 2018; Yao J et al., 2017
ADAMTS4	5	40	0	40	0.170173	30(34)	Cancer	Chen J et al., 2018; Lima MA et al., 2016
AR	5	40	0	40	0.170173	22(79)	Cancer (stomach)	Tian Y et al., 2013; Xia N et al., 2019
ARHGEF15	5	40	0	40	0.170173	26(54)	Cancer	Fukushima H et al., 2016
BICD1	5	40	0	40	0.170173	33(29)	Cancer	Cai X et al., 2018; Mangino M et al., 2008
C20orf160	5	40	0	40	0.170173	20(92)	Unknown	NA
CCDC18	5	40	0	40	0.170173	23(70)	Cancer	Gylfe AE et al., 2013
CEP95	5	40	0	40	0.170173	24(64)	Unknown	NA
COL15A1	5	40	0	40	0.170173	20(93)	Cancer	Januchowski R et al., 2016
CREBBP	5	40	0	40	0.170173	25(59)	Cancer (stomach)	Ge S et al., 2017; Kim MS et al., 2014
ESPL1	5	40	0	40	0.170173	26(56)	Cancer (stomach)	Wang D et al., 2018
EXO1	5	40	0	40	0.170173	16(124)	Cancer (stomach)	Kim YR et al.,2010; Bau DT et al., 2009
FBXW7	5	40	0	40	0.170173	21(84)	Cancer (stomach)	Li MR et al., 2017; Li H et al., 2016; Gong J et al., 2015
GYLTL1B	5	40	0	40	0.170173	28(41)	Cancer	Esser AK et al., 2013
HECA	5	40	0	40	0.170173	27(50)	Cancer	Dowejko A et al.,2012
INTS1	5	40	0	40	0.170173	23(71)	Cancer	Brebi P et al., 2014
JUP	5	40	0	40	0.170173	22(80)	Cancer (stomach)	Zhou C et al., 2018; Varis A et al., 2002
KIAA1462	5	40	0	40	0.170173	25(60)	Cancer	Hara T et al., 2017; Boyd J et al.,2013
MCC	5	40	0	40	0.170173	27(47)	Cancer	Benthani FA et al., 2018; Xiao J et al., 2017
SCAF1	5	40	0	40	0.170173	29(36)	Cancer	Adamopoulos PG et al., 2018; Liu X et al., 2016
SEMA5A	5	40	0	40	0.170173	28(44)	Cancer (stomach)	Resende C et al., 2010
SVIL	5	40	0	40	0.170173	27(49)	Cancer	Smith TC et al., 2018
TCEB3	5	40	0	40	0.170173	28(46)	Cancer	Alhopuro P et al., 2012
TMPO	5	40	0	40	0.170173	24(65)	Cancer	Marrero-Rodríguez D et al., 2015
VWA5A	5	40	0	40	0.170173	19(99)	Cancer	Zhou YQ et al., 2009; Martin ES et al., 2003
WDR7	5	40	0	40	0.170173	17(114)	Cancer	Tian J et al., 2017
ZC3H18	5	40	0	40	0.170173	21(85)	Unknown	NA
ZNF569	5	40	0	40	0.170173	26(55)	Cancer (stomach)	Anderson BW et al., 2018
CARD11	7	40	1	40	0.171982	34(23)	Cancer (stomach)	Tanabe S et al., 2016
COL7A1	7	40	1	40	0.171982	28(45)	Cancer (stomach)	Menyhárt O et al., 2019
EPPK1	7	40	1	40	0.171982	29(37)	Cancer	Yoshida T et al., 2008
HYDIN	7	40	1	40	0.171982	28(43)	Cancer	Zhang Y et al., 2015; Laske K et al., 2013
ITPR3	7	40	1	40	0.171982	24(66)	Cancer	Vautrin-Glabik A et al., 2018; Yang YC et al., 2017; Shibao K et al., 2010
UNC13B	7	40	1	40	0.171982	29(38)	Unknown	NA
