# Supplementary material for: A Multi-Gene Model Effectively Predicts the Overall Prognosis of Stomach Adenocarcinomas With Large Genetic Heterogeneity Using Somatic Mutation Features
Source: Front Genet. 2020 Aug 26;11:940. doi: 10.3389/fgene.2020.00940 (PMC7479248; doi:10.3389/fgene.2020.00940)
Supplement: Supplementary file 9 [file Table_4.XLSX]

## Sheet: Table_S4
Model	Assessment	Features	Sp	Sn	ACC	AUC	MCC
f10	5-fold CV	TCGA_based	0.975±0.056	0.525±0.105	0.750±0.044	0.752±0.051	0.565±0.074
f20	5-fold CV	TCGA_based	0.925±0.112	0.625±0.088	0.775±0.084	0.769±0.078	0.581±0.178
f30	5-fold CV	TCGA_based	0.925±0.068	0.700±0.068	0.813±0.063	0.816±0.059	0.642±0.129
f52	5-fold CV	TCGA_based	0.900±0.105	0.725±0.105	0.813±0.088	0.823±0.092	0.639±0.182
Stage	TCGA_Direct	TNM	0.343±0.073	0.375±0.177	0.362±0.099	/	0.284±0.191
f52s	5-fold CV	TCGA_based	0.725±0.056	0.886±0.120	0.8±0.067	0.854±0.055	0.618±0.144
f52sa	5-fold CV	TCGA_based	0.771±0.260	0.771±0.329	0.771±0.217	0.839±0.187	0.568±0.422
MUC16	TCGA_Direct	Prior	0.375±0.153	0.800±0.142	0.588±0.071	/	0.210±0.165
f1y24	5-fold CV	TCGA_based	0.888±0.120	0.400±0.200	0.771±0.114	0.701±0.168	0.353±0.266
f76	5-fold CV	TCGA_based	0.525±0.205	0.975±0.056	0.750±0.088	0.658±0.038	0.567±0.132
